# Supplementary material for: Toxigenic and Antibiotic-Resistant Bacillus cereus in Raw Cow Milk from Eastern Cape, South Africa: A Potential Public Health Threat
Source: Microorganisms. 2025 Sep 25;13(10):2253. doi: 10.3390/microorganisms13102253 (PMC12566274; doi:10.3390/microorganisms13102253)
Supplement: Supplementary file 1 [file microorganisms-13-02253-s001.zip]

Archive with 1 entries (1 files):
- microorganisms-3832417-supplementary.pdf
